# Supplementary material for: High Rates of Three Common GJB2 Mutations c.516G>C, c.-23+1G>A, c.235delC in Deaf Patients from Southern Siberia Are Due to the Founder Effect
Source: Genes (Basel). 2020 Jul 21;11(7):833. doi: 10.3390/genes11070833 (PMC7397271; doi:10.3390/genes11070833)
Supplement: Supplementary file 1 [file genes-11-00833-s001.zip]

Archive with 3 entries (2 files):
- Supplementary files/
- Supplementary files/Table S1.pdf
- Supplementary files/Table S2.pdf
